# Supplementary material for: Introducing carbon assimilation in yeasts using photosynthetic directed endosymbiosis
Source: Nat Commun. 2024 Jul 16;15:5947. doi: 10.1038/s41467-024-49585-3 (PMC11252298; doi:10.1038/s41467-024-49585-3)
Supplement: Supplementary file 4 — Supplementary Data 1 [file 41467_2024_49585_MOESM4_ESM.xlsx]

## Sheet: gBlocks
gBlocks purchased from IDT
gBlock name	gBlock sequences (in 5' to 3' direction)
invA	ATGGAATCGCCCTCCTACAAAAACTTAATTAAGGCCGAGGATGCACAAAAGAAAGCCGGGAAACGGTTACTCAGTTCTGAGTGGTATCCCGGCTTCCACGTAACGCCTTTGACTGGGTGGATGAACGATCCCAACGGCCTCATTTTTTTTAAGGGTGAATATCATTTATTCTACCAATACTACCCTTTTGCTCCCGTTTGGGGGCCCATGCATTGGGGGCACGCAAAATCCCGTGATTTAGTTCACTGGGAGACGCTGCCTGTGGCCTTGGCCCCTGGGGACAGTTTTGATCGGGACGGCTGTTTCTCCGGATGCGCGGTAGATAATAATGGTGTTTTGACCCTCATTTACACAGGCCACATCGTTTTGAGCAATGATAGCTTAGACGCGATCCGTGAG…
glf	ATGTCCAGCGAGTCGAGTCAAGGTTTGGTTACTCGCTTAGCTCTGATCGCCGCTATCGGTGGTCTGCTCTTCGGTTACGATTCGGCGGTGATTGCAGCCATTGGAACCCCCGTAGATATTCACTTTATTGCTCCACGTCATTTGTCTGCTACTGCGGCGGCAAGCTTGAGTGGAATGGTAGTTGTCGCCGTGCTCGTAGGCTGCGTAACGGGATCCCTGTTGAGCGGCTGGATTGGAATCCGCTTCGGTCGTCGGGGAGGTCTCCTGATGTCGTCCATTTGTTTTGTTGCCGCGGGTTTTGGGGCAGCTCTCACAGAAAAGCTCTTTGGTACCGGGGGATCTGCTTTACAAATTTTCTGTTTCTTCCGCTTTCTGGCGGGATTGGGCATCGGAGTAGTA…
SlNPPS1	ATGTCCAGCTTGGTATTACAATGTTGGAAGTTATCAAGTCCGTCACTAATATTGCAGCAGAACACGTCTATTTCCATGGGTGCGTTCAAAGGAATACACAAGTTGCAAATCCCGAACTCACCTCTGACTGTTAGTGCGAGGGGTTTAAATAAAATATCATGTTCTTTAAATCTGCAGACCGAAAAGCTATGCTATGAGGATAACGACAATGACCTAGACGAAGAGCTTATGCCAAAACACATCGCGCTAATAATGGACGGAAACCGTCGTTGGGCTAAAGATAAGGGCTTAGAAGTATATGAGGGCCACAAACACATAATCCCGAAGCTAAAAGAAATATGTGACATATCTTCTAAGCTAGGAATACAAATCATAACCGCATTTGCCTTCTCAACCGAA…
ClLimS	ATGTCAAGTTGTATTAACCCCAGTACACTTGTAACCTCAGTAAATGCATTCAAGTGCTTGCCCTTAGCTACAAATAAGGCAGCCATTAGGATAATGGCCAAGTACAAGCCTGTTCAGTGTTTAATCTCCGCCAAATATGACAATTTAACAGTTGATCGTAGGTCAGCTAATTATCAACCATCAATTTGGGACCATGACTTTCTACAATCATTAAACTCTAATTACACGGACGAGGCGTACAAAAGAAGAGCGGAGGAACTTCGTGGAAAAGTGAAGATCGCAATTAAAGATGTAATAGAGCCATTAGACCAGTTGGAATTGATAGACAATTTACAGAGGTTGGGTTTGGCCCACAGATTTGAAACTGAAATAAGGAATATCCTTAATAACATATATAAT…
Luciferase	ATGGAAGATGCGAAGAACATCAAGAAGGGCCCCGCACCCTTCTATCCCCTGGAGGACGGAACAGCTGGCGAGCAGCTGCACAAGGCGATGAAGCGTTACGCGCTTGTCCCTGGGACGATCGCGTTCACGGATGCCCACATCGAGGTGAATATCACGTATGCAGAATACTTTGAGATGTCTGTGCGTTTAGCCGAGGCGATGAAGCGCTACGGTTTAAACACAAATCACCGTATCGTTGTTTGCTCCGAGAATTCACTGCAATTTTTTATGCCGGTACTTGGAGCTCTGTTTATCGGGGTTGCTGTAGCTCCGGCCAACGACATTTATAACGAACGTGAATTGTTAAACAGCATGAATATTTCACAACCAACCGTAGTTTTTGTAAGCAAAAAGGGACTT…
