# Supplementary material for: Introducing carbon assimilation in yeasts using photosynthetic directed endosymbiosis
Source: Nat Commun. 2024 Jul 16;15:5947. doi: 10.1038/s41467-024-49585-3 (PMC11252298; doi:10.1038/s41467-024-49585-3)
Supplement: Supplementary file 5 — Supplementary Data 2 [file 41467_2024_49585_MOESM5_ESM.xlsx]

## Sheet: primers
Oligonucleotides used in the construction of plasmids
Oligonucleotide name	Oligonucleotide sequence (in 5' to 3' direction)
YG20	TCGCTGGACATCAGATCTCAGATCTCTGTTTC
YG21	ACGCCTGCTAAACAAGTTTGTACAAAAAAGCT
YG22	TCTGAGATCTGATGTCCAGCGAGTCGAGTCAA
YG23	TACAAACTTGTTTAGCAGGCGTCCGAGGAGAA
YG77	ATGATTCTCGAGACAAGTTTGTACAAAAAAGCTG
YG78	GTACAAACTTGTCTCGAGAATCATTTCTGACTCC
AM1608	TCGAAGCTGAAAGCACGAGATTCTT
YG62	GAATCTCGTGCTTTCAGCTTCGACACCTAAGTGCTCAAAGTCTTG
YG63	CACACATGAACAAGGAAGTACGCTTAGATTACGCTGAGAATGC
YG64	GTACTTCCTTGTTCATGTGTG
YG65	TTAAGCAAGGATTTTCTTAAC
YG66	AAGTTAAGAAAATCCTTGCTTAAATATTCCGTCCTTCAAATGAA
YG67	TCGAGCTCGGTACCCGGGGATCCCCAACAACTTTCATCTAAGTAG
AM1010	GGATCCCCGGGTACCGAGCTCG
YG251	TTCAGCTTCGAAAGAGGACGTAGATGAAGAGG
YG252	TACGTCCTCTTTCGAAGCTGAAAGCACGAGAT
YG253	CAAGGAAGTACCAGGTTAAATATGTGTTATGT
YG254	TATTTAACCTGGTACTTCCTTGTTCATGTGTG
YG255	CTTCTTATTCATTAAGCAAGGATTTTCTTAAC
YG256	TCCTTGCTTAATGAATAAGAAGATAACCGGGA
YG257	CCCGGGGATCCGAACTAGTGAAGATTAGATTA
YG258	TTCACTAGTTCGGATCCCCGGGTACCGAGCTC
YG259	CTGTGGTATGGCAGGTTAAATATGTGTTATGT
YG260	TATTTAACCTGCCATACCACAGCTTTTCAATT
YG261	CTTCTTATTCATTAGTTTTGCTGGCCGCATCT
YG262	AGCAAAACTAATGAATAAGAAGATAACCGGGA
YG115	TTCAGCTTCGAGCAGTGGATTGTCAGTACATTC
YG116	CAATCCACTGCTCGAAGCTGAAAGCACGAGAT
YG117	CAAGGAAGTACGAACAGACTGAGAGAATCACAG
YG118	TCAGTCTGTTCGTACTTCCTTGTTCATGTGTG
YG119	TCTGCCAAACTTTAAGCAAGGATTTTCTTAAC
YG120	TCCTTGCTTAAAGTTTGGCAGACTCCTAATGG
YG121	CGAGCTCGGTACCCGGGGATCCCTGTGTTCCATTTGCATCATG
YG363	TCTGCCAAACTCTACATAAGAACACCTTTGGTG
YG364	TTCTTATGTAGAGTTTGGCAGACTCCTAATGG
YG373	AAGAGTAATAGGAACAGACTGAGAGAATCACAG
YG374	TCAGTCTGTTCCTATTACTCTTGGCCTCCTCT
YG696	ttcagcttcgaCTATTAGCTGAATTGCCACTG
YG697	TCAGCTAATAGtcgaagctgaaagcacgaga
YG698	CAAGGAAGTACACTCCAAGCTGCCTTTGTGTG
YG699	CAGCTTGGAGTGTACTTCCTTGTTCATGTGTG
YG700	TCCTTGCTTAATATACATCGCAGGGGGTTGAC
YG701	TGCGATGTATATTAAGCAAGGATTTTCTTAAC
YG702	cccggggatccCTGCGCAAAGCATATCCACAT
YG703	GCTTTGCGCAGggatccccgggtaccgagc
YG704	AATTCAAGAAGGAGGGAAACACACTCCAAGCTGCCTTTGTGTG
YG705	ctggatgccagaaaaggggtgtGTACTTCCTTGTTCATGTGTG
AM965	AGTCACCATCAAGATCGTTTATGG
AM966	GCACGGAATATGGGACTACTTCG
AM967	ACTCCACTTCAAGTAAGAGTTTG
C2F	GCCTTGCCATTCATCACAGTAC
C9R	CCGCAAAGAACACTTTGAAGCC
BD1F	CGCGGATCCGAATTCGAGCT
BD1R	GCCGCTGCTGTGATGATGAT
BD2F	AGCTCGAATTCGGATCCGCGTCACAGCTTCGATTTTCCCCCCTTCT
BD2R	ATCATCATCACAGCAGCGGCATGGAAGATGCGAAGAACATCAAGAA
