# Supplementary material for: Introducing carbon assimilation in yeasts using photosynthetic directed endosymbiosis
Source: Nat Commun. 2024 Jul 16;15:5947. doi: 10.1038/s41467-024-49585-3 (PMC11252298; doi:10.1038/s41467-024-49585-3)
Supplement: Supplementary file 7 — Source Data [file 41467_2024_49585_MOESM7_ESM.xlsx]

## Sheet: Figure 1C
glucose secretion
glucose	A540
0	0.052											SynYLG5	SynYLG4	SynYLG3	SynYLG6
0.02	0.089											0	4.5	30.11	30.11
0.04	0.149											0	5.21	31.18	30.11
0.06	0.197											-0.04	5.01	28.98	28.98
0.08	0.224										AVER	-0.0133333	4.90667	30.09	29.7333
											SD	0.023094	0.366106	1.10014	0.652406

## Sheet: Figure 1D
translocase
ATP concentration	Luminescense												SynYLG3		SynYLG6
0	3												no ADP	ADP	no ADP	ADP
50	37												2.33	75.2	1.666	199
100	78												2.45	77.2	1.78	188
250	187												2.15	77.8	1.56	183
500	323											Average	2.31	76.7333	1.66867	190
												SD	0.123288	1.11156	0.0898344	6.68331

## Sheet: Figure 2D
	NB97	NB97:SynJEC3	NB97:SynYLG6
	110000	150000	864000			vol (ml)
	130000	161000	935000			0.1
	180000	145000	992000
	120000	197000	867000		1	11000	13600
	140000	121000	945000		1	13000
					1	18000
correct	11000	15000	86400		1	12000
	13000	16100	93500		1	14000
	18000	14500	99200		2	15000	15480
	12000	19700	86700		2	16100
	14000	12100	94500		2	14500
					2	19700
AVER	13600	15480	92060		2	12100
					3	86400	92060
STD	2701.85	2775.25	5472.02		3	93500
					3	99200
					3	86700
					3	94500

## Sheet: Figure 2E
	No DUCM	20 μM DCMU	40 μM DCMU					NB97
	894000	172000	120000			vol (ml)
	922000	188000	144000			0.1
	992000	225000	134000
	867000	197000	127000		1	89400	92600
	955000	191000	112000		1	92200
					1	99200
correct	89400	17200	12000		1	86700
	92200	18800	14400		1	95500
	99200	22500	13400		2	17200	19460
	86700	19700	12700		2	18800
	95500	19100	11200		2	22500
					2	19700
AVER	92600	19460	12740		2	19100
					3	12000	12740
STD	4929	1934.68	1236.12		3	14400
					3	13400
					3	12700
					3	11200

## Sheet: Figure 4B
Representation of total ion chromatogram (TIC) based on relative isotope distribution % of PEP and its charged states
Extracted ion chromatograms can be viewed in Supplementary Figure 7.
							no 13C enrichment							13C enrichment
									Relative isotope distribution % (M=82%)	Relative isotope distribution % (M+1=10%)	Relative isotope distribution % (M+2=7%)	Relative isotope distribution % (M+3=1%)				Relative isotope distribution % (M=27%)	Relative isotope distribution % (M+1=15%)	Relative isotope distribution % (M+2=13%)	Relative isotope distribution % (M+3=45%)
									0.824651	0.0994481	0.0658088	0.0100918				0.266546	0.147956	0.131466	0.454032
							Retention Time	TIC	M	M+1	M+2	M+3		Retention Time	TIC	M	M+1	M+2	M+3
							0.175033	976264	805077	97087.6	64246.8	9852.23		0.175033	1376723	366960	203694	180992	625076
							0.182033	933309	769655	92815.8	61420	9418.74		0.182033	1413107	376658	209077	185776	641596
							0.189033	915608	755057	91055.4	60255.1	9240.11		0.189033	1338471	356764	198034	175963	607709
							0.196033	924209	762150	91910.8	60821.1	9326.91		0.196033	1316283	350850	194752	173046	597635
							0.203033	948674	782325	94343.8	62431.1	9573.8		0.203033	1374235	366297	203326	180665	623947
							0.210033	858118	707648	85338.2	56471.7	8659.93		0.210033	1992003	530961	294728	261881	904433
							0.217033	1607650	1.32575e+06	159878	105798	16224		0.217033	2697788	719085	399153	354667	1.22488e+06
							0.224033	2871550	2.36803e+06	285570	188973	28979		0.224033	2639213	703472	390487	346967	1.19829e+06
							0.231033	3412858	2.81442e+06	339402	224596	34441.8		0.231033	2620807	698566	387763	344547	1.18993e+06
							0.238033	3392727	2.79782e+06	337400	223271	34238.6		0.238033	2605920	694598	385561	342590	1.18317e+06
							0.245033	2440123	2.01225e+06	242665	160582	24625.2		0.245033	1882303	501721	278498	247459	854626
							0.252033	1597691	1.31754e+06	158887	105142	16123.5		0.252033	1254618	334414	185628	164940	569637
							0.259033	969333	799362	96398.3	63790.7	9782.29		0.259033	810119	215934	119862	106503	367820
							0.26605	610596	503529	60722.6	40182.6	6162		0.26605	563908	150308	83433.4	74134.7	256032
							0.27305	396977	327368	39478.6	26124.6	4006.2		0.27305	482280	128550	71356.1	63403.4	218971
							0.28005	316074	260651	31432.9	20800.5	3189.75		0.28005	681465	181642	100827	89589.5	309407
							0.28705	374719	309013	37265.1	24659.8	3781.58		0.28705	917413	244533	135737	120609	416535
							0.29405	439515	362447	43708.9	28924	4435.49		0.29405	894120	238324	132290	117546	405959
							0.30105	510240	420770	50742.4	33578.3	5149.23		0.30105	817209	217824	120911	107435	371039
							Intensity based on % relative isotope distribution of PEP and its charged states in relationship to total ion chromatogram

## Sheet: Figure 4C
PEP Data
Peak Area	M+	M+1	M+2	M+3
						SUM
PEP std	59900000	1770000	1050000	7390		62727390
no enrichment	5050000	609000	403000	61800		6123800
enrichment	1180000	655000	582000	2010000		4427000
Relative Distribution	M+	M+1	M+2	M+3
						SUM
PEP std	0.954926	0.0282173	0.0167391	0.000117811		1
no enrichment	0.824651	0.0994481	0.0658088	0.0100918		1
enrichment	0.266546	0.147956	0.131466	0.454032		1
Determine the enrichment of 13C in PEP
R3 is sample of 3 rounds of enrichment
	PEP std	no enrichment	enrichment
M+	0.9549	0.8247	0.266546
M+1	0.0282	0.0994	0.147956
M+2	0.0167	0.0658	0.131466
M+3	0.0001	0.0101	0.454032

## Sheet: Figure 5C
std							NB97 wt						NB97 limonene								NB97 limonene-SynYLG6
retention time
2.067	0						4.067	5					2.067	0							2.067	2
2.075	0						4.075	5					2.075	0							2.075	4
2.083	0						4.083	4					2.083	0							2.083	10
2.092	0						4.092	4					2.092	0							2.092	4
2.1	0						4.1	0					2.1	2							2.1	11
2.108	0						4.108	2					2.108	0							2.108	6
2.117	0						4.117	4					2.117	0							2.117	14
2.125	0						4.125	2					2.125	0							2.125	6
2.133	0						4.133	0					2.133	0							2.133	18
2.142	0						4.142	0					2.142	2							2.142	6
2.15	0						4.15	0					2.15	0							2.15	9
2.158	0						4.158	2					2.158	0							2.158	16
2.167	2						4.167	0					2.167	0							2.167	24
2.175	0						4.175	4					2.175	0							2.175	35
2.183	0						4.183	0					2.183	2							2.183	17
2.192	0						4.192	0					2.192	0							2.192	25
2.2	0						4.2	0					2.2	2							2.2	17
2.208	0						4.208	0					2.208	0							2.208	15
2.217	2						4.217	0					2.217	0							2.217	18
2.225	0						4.225	0					2.225	0							2.225	25
2.233	2						4.233	2					2.233	0							2.233	5
2.242	2						4.242	0					2.242	0							2.242	0
2.25	0						4.25	2					2.25	0							2.25	0
2.258	0						4.258	0					2.258	0							2.258	0
2.267	0						4.267	4					2.267	0							2.267	0
2.275	0						4.275	3					2.275	0							2.275	0
2.283	0						4.283	2					2.283	0							2.283	0
2.292	0						4.292	4					2.292	0							2.292	0
2.3	0						4.3	0					2.3	0							2.3	0
2.308	0						4.308	0					2.308	0							2.308	0
2.317	0						4.317	4					2.317	0							2.317	0
2.325	0						4.325	4					2.325	0							2.325	0
2.333	0						4.333	2					2.333	0							2.333	0
2.342	0						4.342	4					2.342	0							2.342	0
2.35	0						4.35	2					2.35	0							2.35	0
2.358	0						4.358	4					2.358	0							2.358	0
2.367	0						4.367	2					2.367	0							2.367	0
2.375	0						4.375	4					2.375	0							2.375	0
2.383	0						4.383	0					2.383	0							2.383	0
2.392	0						4.392	4					2.392	0							2.392	0
2.4	0						4.4	2					2.4	0							2.4	2
2.408	0						4.408	0					2.408	0							2.408	0
2.417	0						4.417	4					2.417	0							2.417	0
2.425	0						4.425	5					2.425	0							2.425	0
2.433	0						4.433	0					2.433	0							2.433	0
2.442	0						4.442	0					2.442	0							2.442	0
2.45	0						4.45	0					2.45	0							2.45	0
2.458	0						4.458	6					2.458	0							2.458	0
2.467	0						4.467	2					2.467	0							2.467	0
2.475	0						4.475	2					2.475	0							2.475	0
2.483	0						4.483	0					2.483	0							2.483	0
2.492	0						4.492	2					2.492	0							2.492	0
2.5	0						4.5	0					2.5	0							2.5	0
2.508	0						4.508	2					2.508	0							2.508	0
2.517	0						4.517	0					2.517	0							2.517	0
2.525	0						4.525	4					2.525	0							2.525	0
2.533	0						4.533	2					2.533	0							2.533	0
2.542	0						4.542	2					2.542	0							2.542	0
2.55	0						4.55	2					2.55	0							2.55	0
2.558	0						4.558	2					2.558	0							2.558	0
2.567	0						4.567	0					2.567	0							2.567	0
2.575	0						4.575	0					2.575	0							2.575	0
2.583	0						4.583	11					2.583	0							2.583	0
2.592	0						4.592	2					2.592	2							2.592	4
2.6	4						4.6	0					2.6	0							2.6	30
2.608	17						4.608	4					2.608	10							2.608	33
2.617	24						4.617	2					2.617	7							2.617	54
2.625	12						4.625	0					2.625	7							2.625	50
2.633	30						4.633	2					2.633	6							2.633	33
2.642	15						4.642	0					2.642	18							2.642	37
2.65	13						4.65	4					2.65	2							2.65	49
2.658	6						4.658	2					2.658	10							2.658	43
2.667	18						4.667	2					2.667	3							2.667	40
2.675	23						4.675	2					2.675	15							2.675	40
2.683	25						4.683	0					2.683	4							2.683	48
2.692	27						4.692	2					2.692	2							2.692	38
2.7	20						4.7	3					2.7	5							2.7	36
2.708	12						4.708	0					2.708	0							2.708	43
2.717	21						4.717	0					2.717	6							2.717	37
2.725	17						4.725	2					2.725	5							2.725	50
2.733	14						4.733	0					2.733	12							2.733	50
2.742	18						4.742	6					2.742	6							2.742	34
2.75	7						4.75	2					2.75	5							2.75	42
2.758	11						4.758	2					2.758	2							2.758	47
2.767	4						4.767	3					2.767	5							2.767	32
2.775	20						4.775	4					2.775	5							2.775	23
2.783	20						4.783	7					2.783	8							2.783	28
2.792	24						4.792	0					2.792	8							2.792	28
2.8	23						4.8	0					2.8	7							2.8	26
2.808	20						4.808	4					2.808	5							2.808	46
2.817	12						4.817	2					2.817	7							2.817	34
2.825	16						4.825	4					2.825	11							2.825	33
2.833	12						4.833	0					2.833	6							2.833	38
2.842	16						4.842	2					2.842	10							2.842	33
2.85	20						4.85	5					2.85	6							2.85	33
2.858	10						4.858	0					2.858	7							2.858	28
2.867	18						4.867	3					2.867	0							2.867	30
2.875	23						4.875	5					2.875	7							2.875	26
2.883	21						4.883	2					2.883	4							2.883	21
2.892	16						4.892	2					2.892	4							2.892	25
2.9	19						4.9	5					2.9	7							2.9	32
2.908	17						4.908	4					2.908	5							2.908	35
2.917	21						4.917	0					2.917	4							2.917	47
2.925	22						4.925	2					2.925	8							2.925	35
2.933	20						4.933	3					2.933	6							2.933	55
2.942	25						4.942	3					2.942	4							2.942	30
2.95	11						4.95	2					2.95	5							2.95	45
2.958	13						4.958	2					2.958	4							2.958	42
2.967	13						4.967	2					2.967	8							2.967	31
2.975	16						4.975	6					2.975	6							2.975	34
2.983	28						4.983	2					2.983	7							2.983	48
2.992	25						4.992	2					2.992	8							2.992	53
3	20						5	0					3	2							3	44
3.008	14						5.008	0					3.008	2							3.008	41
3.017	11						5.017	0					3.017	6							3.017	58
3.025	6						5.025	2					3.025	6							3.025	41
3.033	10						5.033	0					3.033	15							3.033	30
3.042	14						5.042	0					3.042	7							3.042	51
3.05	19						5.05	0					3.05	8							3.05	53
3.058	13						5.058	4					3.058	6							3.058	37
3.067	14						5.067	2					3.067	5							3.067	48
3.075	15						5.075	6					3.075	4							3.075	38
3.083	14						5.083	0					3.083	3							3.083	53
3.092	11						5.092	0					3.092	10							3.092	45
3.1	21						5.1	2					3.1	2							3.1	40
3.108	8						5.108	4					3.108	4							3.108	39
3.117	17						5.117	2					3.117	0							3.117	24
3.125	15						5.125	2					3.125	11							3.125	45
3.133	9						5.133	2					3.133	2							3.133	32
3.142	26						5.142	4					3.142	2							3.142	49
3.15	4						5.15	0					3.15	4							3.15	46
3.158	21						5.158	4					3.158	10							3.158	47
3.167	17						5.167	0					3.167	6							3.167	45
3.175	14						5.175	4					3.175	8							3.175	41
3.183	8						5.183	2					3.183	7							3.183	50
3.192	17						5.192	0					3.192	7							3.192	38
3.2	11						5.2	0					3.2	2							3.2	39
3.208	27						5.208	2					3.208	6							3.208	41
3.217	14						5.217	6					3.217	10							3.217	45
3.225	14						5.225	4					3.225	4							3.225	28
3.233	26						5.233	0					3.233	5							3.233	35
3.242	14						5.242	0					3.242	4							3.242	48
3.25	6						5.25	2					3.25	5							3.25	50
3.258	6						5.258	2					3.258	2							3.258	48
3.267	17						5.267	0					3.267	2							3.267	32
3.275	21						5.275	2					3.275	8							3.275	28
3.283	14						5.283	0					3.283	3							3.283	43
3.292	11						5.292	6					3.292	8							3.292	26
3.3	16						5.3	0					3.3	4							3.3	39
3.308	10						5.308	3					3.308	12							3.308	38
3.317	9						5.317	0					3.317	9							3.317	37
3.325	5						5.325	0					3.325	4							3.325	37
3.333	6						5.333	0					3.333	9							3.333	34
3.342	20						5.342	4					3.342	5							3.342	43
3.35	2						5.35	4					3.35	8							3.35	31
3.358	17						5.358	0					3.358	6							3.358	39
3.367	16						5.367	0					3.367	5							3.367	39
3.375	17						5.375	0					3.375	4							3.375	29
3.383	13						5.383	2					3.383	2							3.383	39
3.392	9						5.392	2					3.392	2							3.392	38
3.4	12						5.4	4					3.4	2							3.4	36
3.408	23						5.408	0					3.408	4							3.408	31
3.417	15						5.417	0					3.417	13							3.417	47
3.425	11						5.425	3					3.425	8							3.425	31
3.433	22						5.433	0					3.433	5							3.433	36
3.442	20						5.442	2					3.442	15							3.442	28
3.45	24						5.45	5					3.45	9							3.45	36
3.458	8						5.458	7					3.458	5							3.458	36
3.467	10						5.467	0					3.467	8							3.467	29
3.475	8						5.475	0					3.475	8							3.475	29
3.483	17						5.483	0					3.483	4							3.483	32
3.492	16						5.492	0					3.492	6							3.492	39
3.5	15						5.5	0					3.5	7							3.5	24
3.508	8						5.508	3					3.508	5							3.508	46
3.517	13						5.517	4					3.517	10							3.517	45
3.525	15						5.525	8					3.525	2							3.525	30
3.533	19						5.533	5					3.533	6							3.533	32
3.542	6						5.542	2					3.542	9							3.542	37
3.55	14						5.55	0					3.55	5							3.55	36
3.558	18						5.558	4					3.558	6							3.558	43
3.567	8						5.567	8					3.567	4							3.567	44
3.575	14						5.575	2					3.575	7							3.575	49
3.583	13						5.583	0					3.583	4							3.583	38
3.592	7						5.592	4					3.592	2							3.592	41
3.6	13						5.6	0					3.6	17							3.6	28
3.608	15						5.608	0					3.608	9							3.608	47
3.617	19						5.617	0					3.617	11							3.617	42
3.625	22						5.625	0					3.625	2							3.625	40
3.633	16						5.633	6					3.633	5							3.633	36
3.642	8						5.642	4					3.642	8							3.642	31
3.65	11						5.65	2					3.65	2							3.65	27
3.658	8						5.658	6					3.658	2							3.658	24
3.667	19						5.667	2					3.667	7							3.667	44
3.675	20						5.675	2					3.675	6							3.675	31
3.683	22						5.683	2					3.683	6							3.683	34
3.692	15						5.692	0					3.692	0							3.692	37
3.7	7						5.7	0					3.7	4							3.7	37
3.708	16						5.708	0					3.708	3							3.708	24
3.717	14						5.717	0					3.717	4							3.717	38
3.725	13						5.725	3					3.725	13							3.725	42
3.733	21						5.733	0					3.733	12							3.733	34
3.742	7						5.742	2					3.742	2							3.742	28
3.75	19						5.75	4					3.75	6							3.75	38
3.758	22						5.758	2					3.758	7							3.758	44
3.767	10						5.767	4					3.767	2							3.767	30
3.775	21						5.775	2					3.775	4							3.775	47
3.783	10						5.783	3					3.783	2							3.783	32
3.792	20						5.792	0					3.792	7							3.792	37
3.8	11						5.8	3					3.8	10							3.8	44
3.808	15						5.808	2					3.808	11							3.808	36
3.817	18						5.817	2					3.817	2							3.817	46
3.825	17						5.825	5					3.825	7							3.825	50
3.833	19						5.833	0					3.833	4							3.833	32
3.842	5						5.842	0					3.842	6							3.842	41
3.85	19						5.85	5					3.85	13							3.85	45
3.858	12						5.858	6					3.858	4							3.858	41
3.867	9						5.867	2					3.867	2							3.867	45
3.875	10						5.875	4					3.875	6							3.875	37
3.883	13						5.883	4					3.883	6							3.883	34
3.892	21						5.892	0					3.892	4							3.892	49
3.9	17						5.9	0					3.9	6							3.9	49
3.908	20						5.908	0					3.908	4							3.908	34
3.917	9						5.917	0					3.917	10							3.917	50
3.925	24						5.925	0					3.925	4							3.925	40
3.933	17						5.933	2					3.933	4							3.933	45
3.942	5						5.942	4					3.942	8							3.942	35
3.95	17						5.95	4					3.95	5							3.95	36
3.958	13						5.958	7					3.958	10							3.958	45
3.967	8						5.967	2					3.967	9							3.967	45
3.975	13						5.975	3					3.975	8							3.975	44
3.983	6						5.983	0					3.983	3							3.983	47
3.992	19						5.992	2					3.992	0							3.992	59
4	19						6	2					4	12							4	58
4.008	16						6.008	0					4.008	8							4.008	43
4.017	13						6.017	4					4.017	7							4.017	58
4.025	20						6.025	4					4.025	5							4.025	38
4.033	18						6.033	0					4.033	2							4.033	33
4.042	27						6.042	0					4.042	2							4.042	34
4.05	21						6.05	0					4.05	2							4.05	44
4.058	18						6.058	6					4.058	3							4.058	38
4.067	17						6.067	4					4.067	14							4.067	39
4.075	15						6.075	5					4.075	5							4.075	47
4.083	13						6.083	0					4.083	5							4.083	41
4.092	16						6.092	4					4.092	10							4.092	40
4.1	18						6.1	2					4.1	4							4.1	38
4.108	12						6.108	5					4.108	10							4.108	49
4.117	22						6.117	2					4.117	5							4.117	41
4.125	26						6.125	6					4.125	4							4.125	30
4.133	15						6.133	4					4.133	2							4.133	30
4.142	15						6.142	2					4.142	7							4.142	35
4.15	15						6.15	4					4.15	2							4.15	36
4.158	26						6.158	0					4.158	6							4.158	43
4.167	19						6.167	7					4.167	4							4.167	50
4.175	11						6.175	2					4.175	4							4.175	44
4.183	22						6.183	0					4.183	10							4.183	58
4.192	9						6.192	2					4.192	2							4.192	51
4.2	24						6.2	0					4.2	3							4.2	45
4.208	12						6.208	7					4.208	0							4.208	51
4.217	10						6.217	0					4.217	10							4.217	43
4.225	25						6.225	4					4.225	5							4.225	64
4.233	8						6.233	2					4.233	5							4.233	43
4.242	17						6.242	6					4.242	7							4.242	61
4.25	0						6.25	2					4.25	0							4.25	51
4.258	13						6.258	3					4.258	8							4.258	79
4.267	9						6.267	4					4.267	7							4.267	83
4.275	15						6.275	5					4.275	8							4.275	80
4.283	18						6.283	6					4.283	6							4.283	73
4.292	11						6.292	0					4.292	2							4.292	91
4.3	18						6.3	0					4.3	0							4.3	68
4.308	13						6.308	4					4.308	7							4.308	79
4.317	5						6.317	4					4.317	7							4.317	69
4.325	18						6.325	3					4.325	11							4.325	63
4.333	12						6.333	2					4.333	4							4.333	65
4.342	11						6.342	2					4.342	2							4.342	57
4.35	19						6.35	2					4.35	9							4.35	79
4.358	10						6.358	0					4.358	0							4.358	54
4.367	16						6.367	0					4.367	3							4.367	46
4.375	15						6.375	2					4.375	2							4.375	58
4.383	17						6.383	2					4.383	4							4.383	50
4.392	13						6.392	0					4.392	5							4.392	57
4.4	10						6.4	2					4.4	4							4.4	63
4.408	14						6.408	2					4.408	4							4.408	54
4.417	14						6.417	4					4.417	9							4.417	67
4.425	16						6.425	4					4.425	7							4.425	46
4.433	15						6.433	2					4.433	5							4.433	52
4.442	11						6.442	4					4.442	9							4.442	50
4.45	14						6.45	0					4.45	4							4.45	55
4.458	17						6.458	0					4.458	6							4.458	43
4.467	11						6.467	2					4.467	7							4.467	46
4.475	17						6.475	2					4.475	6							4.475	45
4.483	9						6.483	6					4.483	9							4.483	54
4.492	15						6.492	0					4.492	9							4.492	54
4.5	13						6.5	0					4.5	10							4.5	59
4.508	12						6.508	0					4.508	6							4.508	54
4.517	18						6.517	0					4.517	7							4.517	66
4.525	14						6.525	6					4.525	16							4.525	46
4.533	15						6.533	0					4.533	12							4.533	51
4.542	4						6.542	5					4.542	6							4.542	41
4.55	20						6.55	6					4.55	4							4.55	55
4.558	23						6.558	5					4.558	4							4.558	52
4.567	15						6.567	7					4.567	4							4.567	48
4.575	15						6.575	2					4.575	2							4.575	49
4.583	8						6.583	2					4.583	6							4.583	55
4.592	4						6.592	0					4.592	9							4.592	38
4.6	2						6.6	2					4.6	2							4.6	53
4.608	18						6.608	2					4.608	3							4.608	63
4.617	14						6.617	2					4.617	5							4.617	30
4.625	17						6.625	4					4.625	4							4.625	49
4.633	9						6.633	2					4.633	6							4.633	51
4.642	12						6.642	5					4.642	5							4.642	40
4.65	11						6.65	2					4.65	5							4.65	41
4.658	10						6.658	9					4.658	13							4.658	46
4.667	5						6.667	0					4.667	5							4.667	43
4.675	14						6.675	0					4.675	5							4.675	41
4.683	16						6.683	3					4.683	4							4.683	45
4.692	9						6.692	0					4.692	5							4.692	37
4.7	5						6.7	0					4.7	7							4.7	32
4.708	13						6.708	2					4.708	8							4.708	20
4.717	16						6.717	6					4.717	10							4.717	46
4.725	14						6.725	5					4.725	2							4.725	48
4.733	11						6.733	0					4.733	2							4.733	36
4.742	17						6.742	2					4.742	9							4.742	45
4.75	18						6.75	0					4.75	4							4.75	38
4.758	12						6.758	0					4.758	9							4.758	46
4.767	13						6.767	2					4.767	2							4.767	33
4.775	15						6.775	4					4.775	2							4.775	43
4.783	19						6.783	8					4.783	8							4.783	52
4.792	11						6.792	2					4.792	8							4.792	30
4.8	15						6.8	4					4.8	2							4.8	31
4.808	19						6.808	0					4.808	4							4.808	30
4.817	9						6.817	3					4.817	3							4.817	39
4.825	19						6.825	0					4.825	5							4.825	40
4.833	16						6.833	2					4.833	11							4.833	30
4.842	12						6.842	2					4.842	7							4.842	31
4.85	14						6.85	5					4.85	2							4.85	49
4.858	10						6.858	0					4.858	7							4.858	43
4.867	26						6.867	2					4.867	6							4.867	36
4.875	8						6.875	0					4.875	5							4.875	40
4.883	9						6.883	4					4.883	2							4.883	36
4.892	18						6.892	4					4.892	9							4.892	41
4.9	12						6.9	2					4.9	2							4.9	57
4.908	21						6.908	2					4.908	6							4.908	37
4.917	9						6.917	7					4.917	6							4.917	48
4.925	20						6.925	0					4.925	5							4.925	44
4.933	16						6.933	3					4.933	4							4.933	30
4.942	20						6.942	2					4.942	0							4.942	36
4.95	17						6.95	4					4.95	0							4.95	42
4.958	17						6.958	0					4.958	11							4.958	28
4.967	14						6.967	2					4.967	0							4.967	43
4.975	10						6.975	6					4.975	0							4.975	40
4.983	12						6.983	6					4.983	13							4.983	41
4.992	20						6.992	6					4.992	7							4.992	49
5	9						7	5					5	4							5	32
5.008	7						7.008	10					5.008	8							5.008	30
5.017	9						7.017	11					5.017	5							5.017	37
5.025	21						7.025	4					5.025	9							5.025	32
5.033	13						7.033	2					5.033	7							5.033	46
5.042	13						7.042	2					5.042	2							5.042	30
5.05	14						7.05	2					5.05	9							5.05	43
5.058	11						7.058	2					5.058	4							5.058	41
5.067	24						7.067	4					5.067	2							5.067	56
5.075	7						7.075	4					5.075	6							5.075	45
5.083	20						7.083	2					5.083	2							5.083	38
5.092	13						7.092	2					5.092	11							5.092	46
5.1	15						7.1	2					5.1	9							5.1	44
5.108	8						7.108	5					5.108	8							5.108	25
5.117	17						7.117	5					5.117	10							5.117	28
5.125	14						7.125	0					5.125	8							5.125	37
5.133	13						7.133	2					5.133	13							5.133	44
5.142	14						7.142	0					5.142	4							5.142	38
5.15	9						7.15	9					5.15	12							5.15	37
5.158	13						7.158	5					5.158	7							5.158	44
5.167	12						7.167	7					5.167	0							5.167	39
5.175	14						7.175	0					5.175	8							5.175	35
5.183	16						7.183	11					5.183	4							5.183	30
5.192	15						7.192	0					5.192	14							5.192	52
5.2	17						7.2	4					5.2	7							5.2	38
5.208	17						7.208	2					5.208	10							5.208	38
5.217	10						7.217	0					5.217	2							5.217	39
5.225	27						7.225	2					5.225	14							5.225	35
5.233	23						7.233	7					5.233	5							5.233	39
5.242	21						7.242	2					5.242	10							5.242	43
5.25	15						7.25	5					5.25	9							5.25	39
5.258	17						7.258	5					5.258	12							5.258	49
5.267	19						7.267	0					5.267	8							5.267	47
5.275	21						7.275	3					5.275	7							5.275	41
5.283	13						7.283	5					5.283	2							5.283	43
5.292	15						7.292	0					5.292	13							5.292	43
5.3	23						7.3	2					5.3	5							5.3	25
5.308	7						7.308	8					5.308	3							5.308	44
5.317	16						7.317	0					5.317	7							5.317	42
5.325	17						7.325	0					5.325	5							5.325	39
5.333	12						7.333	0					5.333	2							5.333	43
5.342	18						7.342	0					5.342	10							5.342	40
5.35	12						7.35	4					5.35	6							5.35	41
5.358	15						7.358	4					5.358	3							5.358	31
5.367	16						7.367	4					5.367	11							5.367	25
5.375	0						7.375	4					5.375	14							5.375	44
5.383	18						7.383	4					5.383	9							5.383	50
5.392	12						7.392	2					5.392	6							5.392	44
5.4	13						7.4	7					5.4	13							5.4	45
5.408	10						7.408	6					5.408	9							5.408	35
5.417	14						7.417	2					5.417	4							5.417	23
5.425	7						7.425	2					5.425	7							5.425	45
5.433	15						7.433	3					5.433	9							5.433	36
5.442	9						7.442	0					5.442	9							5.442	29
5.45	10						7.45	2					5.45	8							5.45	33
5.458	20						7.458	4					5.458	2							5.458	37
5.467	3						7.467	2					5.467	4							5.467	45
5.475	9						7.475	0					5.475	9							5.475	35
5.483	20						7.483	0					5.483	3							5.483	42
5.492	18						7.492	6					5.492	4							5.492	31
5.5	19						7.5	0					5.5	11							5.5	48
5.508	13						7.508	2					5.508	12							5.508	38
5.517	13						7.517	4					5.517	6							5.517	33
5.525	14						7.525	2					5.525	4							5.525	26
5.533	11						7.533	10					5.533	8							5.533	33
5.542	17						7.542	2					5.542	10							5.542	31
5.55	26						7.55	0					5.55	0							5.55	31
5.558	13						7.558	2					5.558	5							5.558	45
5.567	20						7.567	2					5.567	9							5.567	39
5.575	10						7.575	2					5.575	5							5.575	28
5.583	16						7.583	4					5.583	4							5.583	46
5.592	14						7.592	3					5.592	14							5.592	52
5.6	12						7.6	0					5.6	9							5.6	38
5.608	15						7.608	0					5.608	14							5.608	33
5.617	17						7.617	2					5.617	7							5.617	39
5.625	14						7.625	0					5.625	2							5.625	41
5.633	13						7.633	2					5.633	14							5.633	25
5.642	23						7.642	4					5.642	6							5.642	42
5.65	22						7.65	2					5.65	4							5.65	41
5.658	17						7.658	4					5.658	4							5.658	32
5.667	27						7.667	6					5.667	8							5.667	40
5.675	125						7.675	6					5.675	6							5.675	51
5.683	622						7.683	5					5.683	6							5.683	21
5.692	1221						7.692	4					5.692	4							5.692	40
5.7	1418						7.7	0					5.7	10							5.7	71
5.708	1317						7.708	8					5.708	17							5.708	71
5.717	1183						7.717	2					5.717	20							5.717	127
5.725	1086						7.725	0					5.725	33							5.725	161
5.733	998						7.733	4					5.733	34							5.733	194
5.742	852						7.742	6					5.742	68							5.742	226
5.75	699						7.75	5					5.75	108							5.75	268
5.758	553						7.758	0					5.758	103							5.758	255
5.767	506						7.767	7					5.767	87							5.767	206
5.775	394						7.775	9					5.775	112							5.775	194
5.783	377						7.783	11					5.783	86							5.783	158
5.792	287						7.792	4					5.792	85							5.792	167
5.8	281						7.8	2					5.8	89							5.8	116
5.808	260						7.808	9					5.808	73							5.808	135
5.817	233						7.817	0					5.817	67							5.817	126
5.825	201						7.825	4					5.825	46							5.825	101
5.833	187						7.833	2					5.833	54							5.833	95
5.842	172						7.842	6					5.842	61							5.842	114
5.85	168						7.85	7					5.85	49							5.85	106
5.858	167						7.858	0					5.858	51							5.858	90
5.867	180						7.867	10					5.867	44							5.867	93
5.875	153						7.875	3					5.875	36							5.875	73
5.883	157						7.883	14					5.883	37							5.883	70
5.892	138						7.892	4					5.892	44							5.892	71
5.9	143						7.9	3					5.9	29							5.9	84
5.908	133						7.908	0					5.908	29							5.908	65
5.917	112						7.917	0					5.917	31							5.917	74
5.925	122						7.925	0					5.925	19							5.925	83
5.933	129						7.933	9					5.933	26							5.933	59
5.942	115						7.942	2					5.942	21							5.942	61
5.95	107						7.95	0					5.95	26							5.95	48
5.958	95						7.958	2					5.958	31							5.958	60
5.967	100						7.967	3					5.967	19							5.967	65
5.975	114						7.975	2					5.975	26							5.975	62
5.983	109						7.983	12					5.983	23							5.983	68
5.992	87						7.992	2					5.992	21							5.992	83
6	110						8	4					6	10							6	57
6.008	90						8.008	2					6.008	14							6.008	58
6.017	91						8.017	0					6.017	18							6.017	61
6.025	83						8.025	0					6.025	21							6.025	71
6.033	84						8.033	11					6.033	28							6.033	64
6.042	62						8.042	7					6.042	24							6.042	46
6.05	69						8.05	2					6.05	18							6.05	41
6.058	52						8.058	7					6.058	10							6.058	53
6.067	64						8.067	0					6.067	11							6.067	50
6.075	64						8.075	10					6.075	21							6.075	70
6.083	55						8.083	10					6.083	25							6.083	47
6.092	56						8.092	8					6.092	13							6.092	49
6.1	57						8.1	0					6.1	18							6.1	53
6.108	56						8.108	4					6.108	12							6.108	48
6.117	50						8.117	2					6.117	10							6.117	48
6.125	57						8.125	13					6.125	14							6.125	66
6.133	42						8.133	2					6.133	15							6.133	46
6.142	47						8.142	0					6.142	18							6.142	45
6.15	48						8.15	4					6.15	19							6.15	45
6.158	52						8.158	4					6.158	9							6.158	37
6.167	43						8.167	2					6.167	11							6.167	46
6.175	40						8.175	7					6.175	6							6.175	46
6.183	37						8.183	8					6.183	17							6.183	63
6.192	44						8.192	10					6.192	8							6.192	45
6.2	36						8.2	2					6.2	14							6.2	45
6.208	41						8.208	0					6.208	10							6.208	54
6.217	36						8.217	8					6.217	10							6.217	42
6.225	24						8.225	3					6.225	8							6.225	52
6.233	33						8.233	6					6.233	4							6.233	48
6.242	32						8.242	4					6.242	4							6.242	37
6.25	36						8.25	4					6.25	9							6.25	41
6.258	29						8.258	2					6.258	6							6.258	33
6.267	45						8.267	0					6.267	9							6.267	39
6.275	39						8.275	0					6.275	13							6.275	48
6.283	41						8.283	0					6.283	11							6.283	50
6.292	39						8.292	0					6.292	19							6.292	42
6.3	32						8.3	4					6.3	7							6.3	67
6.308	28						8.308	2					6.308	5							6.308	51
6.317	31						8.317	4					6.317	2							6.317	39
6.325	38						8.325	4					6.325	10							6.325	51
6.333	25						8.333	2					6.333	8							6.333	48
6.342	26						8.342	0					6.342	4							6.342	38
6.35	35						8.35	8					6.35	8							6.35	37
6.358	22						8.358	7					6.358	8							6.358	48
6.367	16						8.367	6					6.367	6							6.367	44
6.375	18						8.375	9					6.375	6							6.375	46
6.383	44						8.383	9					6.383	6							6.383	56
6.392	30						8.392	0					6.392	10							6.392	53
6.4	22						8.4	4					6.4	6							6.4	28
6.408	18						8.408	4					6.408	10							6.408	45
6.417	23						8.417	12					6.417	8							6.417	52
6.425	21						8.425	4					6.425	12							6.425	45
6.433	35						8.433	4					6.433	4							6.433	48
6.442	21						8.442	2					6.442	5							6.442	44
6.45	18						8.45	0					6.45	8							6.45	36
6.458	32						8.458	9					6.458	9							6.458	45
6.467	12						8.467	6					6.467	8							6.467	46
6.475	25						8.475	7					6.475	4							6.475	37
6.483	29						8.483	2					6.483	15							6.483	61
6.492	23						8.492	2					6.492	16							6.492	36
6.5	27						8.5	11					6.5	9							6.5	33
6.508	23						8.508	2					6.508	4							6.508	50
6.517	28						8.517	4					6.517	8							6.517	45
6.525	19						8.525	4					6.525	11							6.525	32
6.533	24						8.533	2					6.533	9							6.533	57
6.542	23						8.542	14					6.542	6							6.542	36
6.55	18						8.55	0					6.55	12							6.55	51
6.558	8						8.558	4					6.558	4							6.558	52
6.567	21						8.567	9					6.567	8							6.567	38
6.575	22						8.575	5					6.575	3							6.575	46
6.583	34						8.583	0					6.583	4							6.583	33
6.592	9						8.592	2					6.592	4							6.592	42
6.6	11						8.6	16					6.6	4							6.6	50
6.608	18						8.608	6					6.608	16							6.608	40
6.617	23						8.617	7					6.617	6							6.617	54
6.625	13						8.625	0					6.625	15							6.625	43
6.633	21						8.633	4					6.633	7							6.633	37
6.642	14						8.642	0					6.642	6							6.642	44
6.65	25						8.65	7					6.65	5							6.65	53
6.658	27						8.658	2					6.658	14							6.658	60
6.667	23						8.667	5					6.667	6							6.667	47
6.675	20						8.675	9					6.675	9							6.675	44
6.683	20						8.683	8					6.683	5							6.683	37
6.692	23						8.692	5					6.692	15							6.692	54
6.7	26						8.7	6					6.7	7							6.7	38
6.708	24						8.708	2					6.708	16							6.708	43
6.717	23						8.717	6					6.717	5							6.717	50
6.725	17						8.725	0					6.725	2							6.725	31
6.734	23						8.733	4					6.734	7							6.733	51
6.742	26						8.742	7					6.742	4							6.742	60
6.75	40						8.75	3					6.75	4							6.75	61
6.758	20						8.758	0					6.758	8							6.758	33
6.767	24						8.767	8					6.767	10							6.767	59
6.775	20						8.775	5					6.775	10							6.775	29
6.784	18						8.783	5					6.783	9							6.783	49
6.792	14						8.792	6					6.792	14							6.792	31
6.8	21						8.8	18					6.8	9							6.8	46
6.809	16						8.808	4					6.809	9							6.808	51
6.817	15						8.817	6					6.817	10							6.817	48
6.825	26						8.825	2					6.825	9							6.825	44
6.834	18						8.833	8					6.834	9							6.833	40
6.842	23						8.842	0					6.842	5							6.842	48
6.85	15						8.85	2					6.85	6							6.85	50
6.859	12						8.858	0					6.859	12							6.858	57
6.867	8						8.867	7					6.867	11							6.867	50
6.875	17						8.875	3					6.875	11							6.875	46
6.884	26						8.883	0					6.884	8							6.883	44
6.892	26						8.892	10					6.892	16							6.892	57
6.9	18						8.9	2					6.9	11							6.9	33
6.909	14						8.908	11					6.909	8							6.908	51
6.917	6						8.917	9					6.917	14							6.917	40
6.925	25						8.925	9					6.925	13							6.925	48
6.934	15						8.933	9					6.934	8							6.933	47
6.942	25						8.942	6					6.942	7							6.942	38
6.95	10						8.95	7					6.95	7							6.95	39
6.959	15						8.958	4					6.959	7							6.958	38
6.967	2						8.967	2					6.967	9							6.967	51
6.975	2						8.975	4					6.975	5							6.975	47
6.984	25						8.983	7					6.984	14							6.983	46
6.992	4						8.992	10					6.992	5							6.992	26
7	14						9	4					7	11							7	38
7.009	18						9.008	5					7.009	5							7.008	27
7.017	17						9.017	4					7.017	8							7.017	43
7.025	7						9.025	2					7.025	12							7.025	36
7.034	23						9.033	8					7.034	15							7.033	56
7.042	18						9.042	15					7.042	2							7.042	40
7.05	18						9.05	12					7.05	2							7.05	43
7.059	18						9.058	12					7.059	4							7.058	46
7.067	14						9.067	5					7.067	7							7.067	31
7.075	23						9.075	10					7.075	12							7.075	39
7.084	7						9.083	0					7.084	7							7.083	47
7.092	12						9.092	9					7.092	4							7.092	30
7.101	10						9.1	0					7.101	5							7.1	64
7.109	15						9.108	2					7.109	2							7.108	48
7.117	12						9.117	4					7.117	7							7.117	46
7.126	16						9.125	0					7.126	5							7.125	57
7.134	16						9.133	9					7.134	10							7.133	38
7.142	14						9.142	4					7.142	8							7.142	41
7.151	14						9.15	5					7.151	10							7.15	38
7.159	18						9.158	0					7.159	15							7.158	55
7.167	20						9.167	4					7.167	3							7.167	46
7.176	14						9.175	3					7.176	3							7.175	49
7.184	11						9.183	14					7.184	10							7.183	31
7.192	16						9.192	0					7.192	4							7.192	59
7.201	18						9.2	0					7.201	7							7.2	47
7.209	21						9.208	0					7.209	7							7.208	28
7.217	11						9.217	6					7.217	12							7.217	42
7.226	23						9.225	2					7.226	7							7.225	38
7.234	11						9.233	0					7.234	9							7.233	56
7.242	11						9.242	4					7.242	7							7.242	44
7.251	10						9.25	3					7.251	8							7.25	48
7.259	13						9.258	4					7.259	4							7.258	37
7.267	9						9.267	6					7.267	3							7.267	44
7.276	12						9.275	6					7.276	4							7.275	43
7.284	13						9.283	4					7.284	9							7.283	34
7.292	17						9.292	0					7.292	8							7.292	47
7.301	15						9.3	5					7.301	21							7.3	44
7.309	8						9.308	12					7.309	14							7.308	46
7.317	11						9.317	5					7.317	6							7.317	65
7.326	8						9.325	3					7.326	8							7.325	39
7.334	6						9.333	9					7.334	2							7.333	41
7.342	16						9.342	6					7.342	10							7.342	38
7.351	19						9.35	0					7.351	12							7.35	52
7.359	14						9.358	7					7.359	8							7.358	55
7.367	22						9.367	7					7.367	12							7.367	55
7.376	22						9.375	2					7.376	10							7.375	55
7.384	20						9.383	0					7.384	11							7.383	50
7.392	17						9.392	16					7.392	13							7.392	60
7.401	19						9.4	7					7.401	9							7.4	52
7.409	9						9.408	4					7.409	8							7.408	63
7.417	9						9.417	4					7.418	10							7.417	51
7.426	13						9.425	6					7.426	4							7.425	66
7.434	15						9.433	0					7.434	10							7.433	60
7.442	24						9.442	4					7.442	14							7.442	76
7.451	14						9.45	0					7.451	8							7.45	64
7.459	15						9.458	2					7.459	11							7.458	60
7.468	11						9.467	11					7.468	8							7.467	48
7.476	16						9.475	14					7.476	9							7.475	71
7.484	27						9.483	0					7.484	16							7.483	57
7.493	10						9.492	0					7.493	6							7.492	68
7.501	25						9.5	5					7.501	16							7.5	60
7.509	25						9.508	10					7.509	8							7.508	58
7.518	14						9.517	3					7.518	4							7.517	47
7.526	21						9.525	0					7.526	10							7.525	45
7.534	9						9.533	9					7.534	7							7.533	45
7.543	17						9.542	7					7.543	6							7.542	50
7.551	13						9.55	9					7.551	6							7.55	56
7.559	13						9.558	0					7.559	8							7.558	57
7.568	14						9.567	0					7.568	9							7.567	48
7.576	8						9.575	4					7.576	4							7.575	43
7.584	14						9.583	4					7.584	17							7.583	64
7.593	11						9.592	7					7.593	6							7.592	69
7.601	18						9.6	5					7.601	12							7.6	47
7.609	19						9.608	2					7.609	12							7.608	50
7.618	12						9.617	8					7.618	9							7.617	51
7.626	21						9.625	6					7.626	9							7.625	44
7.634	8						9.633	4					7.634	6							7.633	59
7.643	11						9.642	0					7.643	4							7.642	44
7.651	10						9.65	4					7.651	8							7.65	38
7.659	8						9.658	14					7.659	4							7.658	64
7.668	18						9.667	0					7.668	8							7.667	39
7.676	14						9.675	2					7.676	8							7.675	48
7.684	26						9.683	2					7.684	15							7.683	73
7.693	7						9.692	0					7.693	10							7.692	34
7.701	7						9.7	6					7.701	4							7.7	53
7.709	24						9.708	7					7.709	9							7.708	44
7.718	10						9.717	2					7.718	11							7.717	40
7.726	20						9.725	6					7.726	9							7.725	43
7.734	10						9.733	0					7.734	9							7.733	50
7.743	21						9.742	2					7.743	5							7.742	43
7.751	11						9.75	4					7.751	9							7.75	59
7.76	12						9.758	11					7.76	14							7.758	47
7.768	21						9.767	4					7.768	2							7.767	50
7.776	11						9.775	4					7.776	11							7.775	49
7.785	18						9.783	6					7.785	4							7.783	46
7.793	10						9.792	6					7.793	8							7.792	63
7.801	11						9.8	8					7.801	5							7.8	48
7.81	6						9.808	9					7.81	6							7.808	44
7.818	6						9.817	10					7.818	11							7.817	50
7.826	10						9.825	9					7.826	6							7.825	37
7.835	12						9.833	8					7.835	10							7.833	43
7.843	8						9.842	0					7.843	10							7.842	32
7.851	21						9.85	5					7.851	8							7.85	47
7.86	16						9.858	10					7.86	2							7.858	59
7.868	8						9.867	2					7.868	11							7.867	39
7.876	13						9.875	6					7.876	6							7.875	53
7.885	13						9.883	2					7.885	15							7.883	59
7.893	9						9.892	7					7.893	6							7.892	48
7.901	20						9.9	3					7.901	8							7.9	54
7.91	14						9.908	8					7.91	14							7.908	48
7.918	11						9.917	2					7.918	5							7.917	58
7.926	16						9.925	2					7.926	3							7.925	47
7.935	22						9.933	0					7.935	15							7.933	58
7.943	9						9.942	4					7.943	11							7.942	44
7.951	16						9.95	0					7.951	2							7.95	56
7.96	25						9.958	2					7.96	11							7.958	35
7.968	10						9.967	0					7.968	11							7.967	50
7.976	17						9.975	11					7.976	8							7.975	48
7.985	11						9.983	2					7.985	14							7.983	49
7.993	12						9.992	0					7.993	14							7.992	42
8.001	17												8.001	9							8	41
8.01	10												8.01	5							8.008	57
8.018	17												8.018	3							8.017	45
8.026	9												8.026	11							8.025	63
8.035	9												8.035	7							8.033	49
8.043	22												8.043	4							8.042	34
8.052	14												8.051	2							8.05	43
8.06	17												8.06	10							8.058	50
8.068	16												8.068	2							8.067	42
8.076	10												8.076	6							8.075	51
8.085	12												8.085	9							8.083	52
8.093	7												8.093	11							8.092	59
8.101	12												8.101	2							8.1	59
8.11	16												8.11	8							8.108	54
8.118	15												8.118	14							8.117	52
8.127	6												8.127	6							8.125	56
8.135	13												8.135	9							8.133	59
8.143	17												8.143	8							8.142	51
8.152	22												8.152	11							8.15	43
8.16	9												8.16	6							8.158	44
8.168	7												8.168	9							8.167	52
8.177	12												8.177	8							8.175	55
8.185	13												8.185	6							8.183	53
8.193	19												8.193	9							8.192	44
8.202	17												8.202	10							8.2	46
8.21	26												8.21	11							8.208	43
8.218	13												8.218	7							8.217	43
8.227	11												8.227	11							8.225	67
8.235	11												8.235	7							8.233	52
8.243	9												8.243	9							8.242	60
8.252	16												8.252	12							8.25	53
8.26	25												8.26	6							8.258	51
8.268	14												8.268	3							8.267	53
8.277	12												8.277	23							8.275	56
8.285	13												8.285	5							8.283	39
8.293	8												8.293	11							8.292	56
8.302	17												8.302	13							8.3	32
8.31	17												8.31	8							8.308	52
8.318	18												8.318	13							8.317	57
8.327	9												8.327	3							8.325	45
8.335	15												8.335	16							8.333	42
8.343	15												8.343	10							8.342	55
8.352	18												8.352	15							8.35	45
8.36	22												8.36	16							8.358	43
8.368	6												8.368	11							8.367	45
8.377	10												8.377	8							8.375	58
8.385	18												8.385	4							8.383	47
8.393	8												8.393	9							8.392	44
8.402	6												8.402	4							8.4	44
8.41	19												8.41	4							8.408	51
8.419	6												8.419	14							8.417	36
8.427	13												8.427	8							8.425	49
8.435	23												8.435	10							8.433	56
8.444	10												8.444	16							8.442	43
8.452	13												8.452	11							8.45	48
8.46	10												8.46	13							8.459	42
8.469	16												8.469	7							8.467	55
8.477	25												8.477	12							8.475	62
8.485	15												8.485	7							8.484	37
8.494	7												8.494	12							8.492	35
8.502	15												8.502	9							8.5	40
8.51	11												8.51	9							8.509	41
8.519	19												8.519	22							8.517	36
8.527	23												8.527	17							8.525	50
8.535	19												8.535	11							8.534	56
8.544	18												8.544	4							8.542	49
8.552	17												8.552	11							8.55	45
8.56	7												8.56	11							8.559	43
8.569	6												8.569	8							8.567	59
8.577	12												8.577	16							8.575	47
8.585	18												8.585	7							8.584	55
8.594	10												8.594	5							8.592	54
8.602	19												8.602	12							8.6	45
8.61	9												8.61	9							8.609	41
8.619	14												8.619	10							8.617	52
8.627	12												8.627	10							8.625	59
8.635	4												8.635	13							8.634	45
8.644	15												8.644	2							8.642	55
8.652	10												8.652	13							8.65	48
8.66	11												8.66	8							8.659	49
8.669	21												8.669	9							8.667	36
8.677	12												8.677	16							8.675	47
8.685	11												8.685	14							8.684	56
8.694	11												8.694	5							8.692	74
8.702	10												8.702	10							8.7	63
8.71	14												8.71	12							8.709	54
8.719	14												8.719	3							8.717	72
8.727	27												8.727	7							8.725	46
8.735	9												8.736	10							8.734	56
8.744	12												8.744	10							8.742	37
8.752	12												8.752	12							8.751	46
8.76	16												8.76	9							8.759	53
8.769	14												8.769	12							8.767	52
8.777	5												8.777	8							8.776	55
8.786	8												8.786	10							8.784	67
8.794	16												8.794	15							8.792	63
8.802	13												8.802	4							8.8	56
8.811	8												8.811	8							8.809	53
8.819	12												8.819	12							8.817	46
8.827	19												8.827	12							8.826	58
8.836	4												8.836	20							8.834	46
8.844	13												8.844	9							8.842	34
8.852	13												8.852	16							8.851	42
8.861	13												8.861	8							8.859	48
8.869	13												8.869	12							8.867	50
8.877	13												8.877	9							8.876	56
8.886	7												8.886	6							8.884	50
8.894	12												8.894	6							8.892	42
8.902	16												8.902	2							8.901	57
8.911	17												8.911	13							8.909	55
8.919	12												8.919	10							8.917	60
8.927	10												8.927	9							8.926	53
8.936	23												8.936	7							8.934	51
8.944	20												8.944	8							8.942	55
8.952	11												8.952	4							8.951	40
8.961	17												8.961	15							8.959	42
8.969	7												8.969	8							8.967	51
8.977	13												8.977	8							8.976	73
8.986	3												8.986	2							8.984	69
8.994	16												8.994	15							8.992	43
9.002	21												9.002	7							9.001	57
9.011	10												9.011	12							9.009	52
9.019	15												9.019	13							9.017	39
9.027	27												9.027	17							9.026	52
9.036	18												9.036	6							9.034	57
9.044	17												9.044	6							9.042	41
9.052	14												9.052	9							9.051	46
9.061	6												9.061	10							9.059	43
9.069	18												9.069	6							9.067	43
9.077	12												9.077	15							9.076	52
9.086	11												9.086	2							9.084	53
9.094	11												9.094	8							9.092	42
9.103	11												9.103	6							9.101	56
9.111	12												9.111	14							9.109	50
9.119	13												9.119	5							9.118	53
9.128	17												9.128	6							9.126	50
9.136	14												9.136	7							9.134	38
9.144	14												9.144	9							9.143	35
9.153	24												9.153	11							9.151	60
9.161	12												9.161	9							9.159	48
9.169	8												9.169	12							9.168	55
9.178	11												9.178	12							9.176	55
9.186	11												9.186	7							9.184	46
9.194	10												9.194	7							9.193	55
9.203	18												9.203	7							9.201	56
9.211	16												9.211	12							9.209	56
9.219	19												9.219	4							9.218	52
9.228	20												9.228	9							9.226	60
9.236	29												9.236	7							9.234	54
9.244	9												9.244	13							9.243	55
9.253	7												9.253	14							9.251	58
9.261	8												9.261	7							9.259	52
9.269	10												9.269	4							9.268	50
9.278	12												9.278	11							9.276	46
9.286	8												9.286	8							9.284	55
9.294	18												9.294	4							9.293	41
9.303	7												9.303	14							9.301	57
9.311	12												9.311	10							9.309	38
9.319	21												9.319	15							9.318	48
9.328	19												9.328	4							9.326	53
9.336	14												9.336	4							9.334	59
9.344	8												9.344	8							9.343	56
9.353	13												9.353	8							9.351	60
9.361	14												9.361	10							9.359	48
9.369	19												9.369	15							9.368	50
9.378	11												9.378	12							9.376	53
9.386	11												9.386	20							9.384	54
9.394	16												9.394	9							9.393	55
9.403	10												9.403	9							9.401	51
9.411	18												9.411	10							9.41	40
9.419	7												9.419	14							9.418	64
9.428	20												9.428	8							9.426	35
9.436	21												9.436	14							9.434	42
9.444	16												9.444	11							9.443	37
9.453	14												9.453	19							9.451	40
9.461	5												9.461	3							9.46	37
9.47	14												9.47	4							9.468	60
9.478	10												9.478	14							9.476	39
9.486	10												9.486	10							9.485	40
9.495	21												9.495	12							9.493	47
9.503	11												9.503	4							9.501	53
9.511	12												9.511	18							9.51	44
9.52	30												9.52	18							9.518	49
9.528	20												9.528	10							9.526	53
9.536	13												9.536	15							9.535	38
9.545	18												9.545	18							9.543	47
9.553	13												9.553	14							9.551	46
9.561	10												9.561	8							9.56	34
9.57	14												9.57	19							9.568	61
9.578	14												9.578	4							9.576	45
9.586	9												9.586	17							9.585	67
9.595	6												9.595	9							9.593	34
9.603	8												9.603	12							9.601	60
9.611	12												9.611	18							9.61	57
9.62	2												9.62	14							9.618	38
9.628	11												9.628	7							9.626	53
9.636	20												9.636	2							9.635	55
9.645	10												9.645	8							9.643	53
9.653	18												9.653	12							9.651	44
9.661	9												9.661	4							9.66	40
9.67	4												9.67	5							9.668	45
9.678	19												9.678	4							9.676	51
9.686	17												9.686	6							9.685	47
9.695	12												9.695	13							9.693	76
9.703	9												9.703	10							9.701	50
9.711	17												9.711	9							9.71	41
9.72	18												9.72	4							9.718	55
9.728	4												9.728	12							9.726	53
9.736	12												9.736	12							9.735	61
9.745	15												9.745	2							9.743	43
9.753	9												9.753	2							9.751	48
9.762	18												9.762	13							9.76	65
9.77	13												9.77	15							9.768	45
9.778	22												9.778	11							9.777	61
9.787	14												9.787	9							9.785	50
9.795	18												9.795	6							9.793	58
9.803	7												9.803	7							9.802	54
9.811	14												9.811	14							9.81	51
9.82	11												9.82	9							9.818	41
9.828	14												9.828	11							9.827	48
9.837	22												9.837	11							9.835	58
9.845	21												9.845	18							9.843	56
9.853	17												9.853	7							9.852	50
9.862	20												9.862	10							9.86	53
9.87	25												9.87	11							9.868	63
9.878	8												9.878	14							9.877	37
9.887	14												9.887	3							9.885	45
9.895	25												9.895	8							9.893	59
9.903	17												9.903	8							9.902	46
9.912	27												9.912	4							9.91	53
9.92	16												9.92	12							9.918	49
9.928	20												9.928	8							9.927	55
9.937	16												9.937	9							9.935	46
9.945	15												9.945	12							9.943	53
9.953	13												9.953	10							9.952	53
9.962	14												9.962	19							9.96	45
9.97	17												9.97	11							9.968	59
9.978	11												9.978	9							9.977	64
9.987	15												9.987	15							9.985	56
9.995	21												9.995	7							9.993	59

## Sheet: Figure 5D
limo std								NB97 limonene									NB97 limonene-SynYLG6
50.6937	2.076							55.6043	2.025								55.0847	2.025
51.7321	0.1013							55.9907	2.025								55.9904	2.025
52.8032	0.05063							56.3304	2.025								56.1183	2.025
53.0047	15.17							56.359	2.025								56.4434	2.025
53.1942	2.278							56.5098	2.025								57.7081	2.025
53.2737	9.013							57.005	2.025								58.0729	6.127
53.4668	5.57							57.1126	3.038								59.0148	2.025
53.6565	18.43							57.2297	2.025								59.9695	4.051
53.7938	4.278							57.2813	2.025								63.9955	2.025
53.8979	4.152							57.7011	2.025								64.0271	10.74
54.0132	8.626							57.8107	2.025								64.9638	2.025
54.0985	1.585							57.8421	2.025								67.0532	40.25
54.4212	6.354							58.5264	4.051								68.0632	279.9
60.2701	0.05063							58.9946	2.152								68.406	2.025
60.4094	2.253							60.0629	2.025								71.0878	2.445
61.183	0.05063							60.4439	2.025								72.0946	9.215
61.3302	6.127							64.9907	2.025								75.9968	0.05063
61.4421	2.025							65.9603	0.05063								78.9736	2.025
61.6615	2.127							66.6867	2.025								79.0545	66.75
61.753	2.025							67.0203	1.164								80.2106	2.025
62.9442	2.025							67.0556	50.55								80.3052	2.025
63.5249	2.228							67.1094	2.025								80.9214	0.05063
63.7822	0.05063							67.2857	4.051								81.0331	11.9
63.9892	4.101							67.991	0.2891								81.0666	17.93
64.7312	2.025							68.0629	517								81.9019	4.051
64.8539	8.101							68.1573	2.025								81.9368	2.025
65.8888	2.025							68.2294	2.025								82.0806	55.76
66.3191	4.051							68.8353	2.025								83.0882	1.061
66.3819	2.177							69.1143	2.025								83.1669	2.025
66.4279	6.076							69.1462	2.025								83.9776	3.038
66.5359	4.152							69.2999	4.051								84.0946	7.017
66.6725	0.05063							69.475	2.025								85.102	19.65
66.8048	11.34							69.51	2.025								86.154	2.025
66.8371	11.14							69.6753	2.025								86.9121	2.025
66.8739	19.39							70.0027	4.955								88.0512	28.47
66.9208	26.14							70.3255	2.025								88.5447	2.025
66.9904	117.6							70.3997	4.051								89.044	5.928
67.0527	7232							70.4355	2.025								90.0413	29.6
67.1048	8.048							70.4846	2.025								91.0998	3.969
67.132	98.91							70.8518	2.025								91.2243	2.025
67.1769	134.7							70.9469	2.025								91.4401	2.025
67.2231	162.3							71.1787	2.025								91.5773	2.025
67.2615	5.544							72.0049	1.162								91.8205	2.025
67.2887	674							72.1963	2.025								92.0278	6.076
67.339	230.1							73.9749	2.025								92.558	2.025
67.3775	118.4							75.9945	3.038								93.0697	277.4
67.4162	234.1							76.0277	2.505								93.1195	2.025
67.4531	21.61							77.0391	3.034								93.8579	2.025
67.4846	163.1							77.1907	4.051								93.9942	14.18
67.5154	9.911							77.4248	2.025								95.0137	24.44
67.5448	97.67							77.676	2.025								97.9961	2.127
67.581	37.8							77.938	2.025								98.0331	22.92
67.6238	145.1							79.0536	98.75								98.0721	8.253
67.655	1.063							79.1523	3.038								99.0792	21.19
67.682	98.16							79.191	2.025								99.1146	8.247
67.7181	23.3							80.0596	48.52								99.6375	2.025
67.7587	80.07							80.9201	2.025								99.9813	2.025
67.7928	33.17							81.1606	2.025								100.018	5.063
67.8326	114.3							81.318	2.025								100.046	0.05063
67.8686	58.36							81.3789	2.025								100.085	2.177
67.9014	155.4							81.877	2.025								101.057	67.27
67.9347	66.3							82.0774	113.7								101.097	6.127
67.9692	86.59							82.8037	2.025								103.019	52.12
68.0247	2520							82.9536	4.051								104.025	23.34
68.0605	39080							83.0863	9.168								105.07	27.17
68.1184	68.17							83.3047	2.025								106.257	2.025
68.1574	374.4							83.5098	2.025								107.075	43.62
68.1947	180.7							83.7004	2.025								107.948	2.025
68.2353	319.5							83.9431	2.025								108.022	2.025
68.2697	148.8							84.0941	50.78								108.07	1.486
68.3089	246.3							84.5411	2.025								108.159	2.025
68.3474	101.5							84.9526	2.025								108.693	2.025
68.3847	268.8							84.9872	2.025								109.032	7.089
68.4179	2.025							87.5034	4.051								109.081	60.99
68.4442	332.7							88.9537	2.076								109.485	2.025
68.4726	32.73							90.0282	11.06								110.081	16.3
68.5078	273.8							90.9511	5.063								110.329	2.025
68.5487	124.4							91.9206	2.025								110.602	2.025
68.5863	205.8							92.0174	2.025								111.013	2.025
68.631	152.5							92.5998	2.025								113.057	4.051
68.6596	16.48							92.9186	2.025								114.127	2.025
68.6902	216.9							92.9567	2.025								115.056	16.17
68.7364	110.1							92.9966	6.505								116.059	11.39
68.7827	131.5							93.0699	453.2								116.901	4.051
68.833	108.1							94.0758	220.8								116.948	2.025
68.8626	2.076							94.6858	2.025								117.072	7.734
68.8893	81.98							94.9435	0.05063								118.075	19.89
68.9389	56.88							96.2179	2.025								119.085	29.7
69.176	14.45							96.3953	2.025								120.055	3.038
69.2954	22.9							96.4778	2.025								120.094	1.53
69.3252	1.316							96.9591	0.05063								121.1	151
69.3602	80.7							98.1109	200								121.346	2.025
69.4135	4.089							99.0012	1.683								122.098	6.076
69.4415	1.699							99.1475	2.025								123.021	6.076
69.6095	49.6							100.4	2.025								123.118	24.3
69.8298	16.15							100.999	6.72								125.134	9.215
70.1399	4.34							101.125	2.025								126.142	38.68
70.2605	0.1013							103.974	5.114								127.061	4.051
70.2902	18.78							104.921	2.025								127.151	12.77
70.3344	4.456							105.034	75.63								128.176	2.025
70.3835	4.658							105.409	2.025								131.076	50
70.4326	7.443							105.595	2.025								131.114	2.025
70.4778	29.92							105.622	3.038								132.091	6.228
70.5084	4.051							105.879	2.025								132.129	2.025
70.5848	32.81							105.941	2.025								134.048	0.1013
70.6276	3.418							106.042	9.436								134.106	40.56
70.6774	8.304							106.145	2.025								135.125	2.025
70.8336	2.025							107.044	52.35								136.125	162
70.8609	7.544							107.082	24.41								136.159	2.025
71.2054	0.2025							107.77	2.025								137.131	11.19
71.3221	9.063							107.94	2.025								138.108	2.025
71.4511	4.08							108.029	1.284								138.143	2.025
71.6019	1.672							108.387	2.025								139.056	4.051
71.6384	17.37							108.421	2.025								140.149	9.165
71.6946	35.11							109.026	1.617								141.063	2.025
71.801	0.6329							109.144	2.025								142.157	2.025
71.838	0.1526							110.966	2.025								144.087	2.076
71.8659	4.051							111.96	2.025								146.063	0.07595
72.1999	15.54							112.415	2.025								146.967	2.025
72.2699	4.43							112.806	2.025								148.992	2.025
72.3408	7.241							113.028	7.905								149.084	17.22
72.3984	10.43							113.066	2.025
72.4455	4.354							113.095	2.343
72.4924	2.177							114.942	2.025
72.5849	4.304							116.96	2.025
72.7353	6.228							117.024	6.076
72.8429	5.215							117.17	2.025
73.5399	0.1519							117.84	2.025
73.6098	2.076							118.023	3.038
73.7773	5.215							118.874	2.025
73.8084	0.05063							119.085	3.39
73.9063	4.203							119.957	2.025
74.1776	6.076							121.006	4.051
74.2576	0.05063							121.1	142.9
74.3704	2.025							122.04	0.05063
74.4309	2.025							122.103	1.262
74.5483	2.025							124.036	0.05063
74.5871	4.101							124.264	2.025
74.6986	1.063							127.072	4.051
74.7362	6.076							128.09	2.025
74.9139	0.05063							131.015	4.051
75.3549	2.025							131.088	0.05063
75.7436	2.025							131.998	0.05063
75.7874	4.051							132.093	3.165
76.2176	0.05063							133.44	2.025
76.4797	2.025							134.112	1.546
76.5323	2.076							135.113	15.29
76.6904	4.051							136.071	0.05063
76.8774	9.215							136.124	223.6
78.7099	2.025							137.126	4.557
79.2426	20.29							138.036	2.025
79.5681	30.48							139.107	32.36
79.7386	8.518							140.056	6.076
79.9025	0.1772							140.111	2.025
79.9807	4.203							140.155	8.299
80.0603	1463							141.163	4.101
80.1209	13.04							142.987	6.076
80.1858	30.73							148.966	2.025
80.227	1.132							149.083	2.025
80.2768	10.38
80.3236	22.43
80.4342	21.52
80.4727	10.28
80.5087	9.392
80.5348	0.05063
80.6082	4.329
80.6548	25.32
80.7487	22.33
80.8132	22.38
80.8627	22.43
80.9392	19.34
81.1355	27.39
81.1785	9.392
81.2412	25.62
81.3275	7.291
81.5	3.089
81.5949	10.28
81.6308	6.127
81.6677	4.253
81.7196	5.418
81.7858	14.23
81.8875	12.2
82.207	0.1519
82.2827	0.2025
82.4193	4.152
82.4637	8.101
82.5748	6.127
82.6227	0.1013
82.7188	0.05063
82.8316	16.3
82.8637	1.063
82.9082	2.278
83.3109	7.19
83.3949	0.1519
83.4276	6.076
83.4618	2.127
83.5879	12.2
83.6296	11.19
83.8724	10.23
84.4518	6.329
84.631	2.127
84.7072	0.05063
84.7736	2.025
84.8304	4.051
85.0263	389.3
85.0993	3234
85.1916	9.114
85.2221	44.78
85.2784	33.72
85.3519	38.68
85.4185	4.051
85.4529	47.75
85.5025	6.228
85.5898	9.316
85.6554	20.38
85.7019	10.28
85.9856	8.152
87.7567	2.025
88.4593	6.076
88.6515	4.051
88.6898	0.05063
92.8272	3.558
92.8563	0.07595
92.9623	40.26
93.068	23830
93.1358	10.75
93.1717	87.31
93.2078	118.5
93.2475	61.43
93.2886	77.27
93.3321	85.37
93.3905	95.89
93.4503	64.15
93.4948	94.42
93.5268	3.139
93.5601	72.56
93.5999	34.49
93.655	60.25
93.6829	20.3
93.7142	91.17
93.7429	1.446
93.7708	33.76
93.8177	60.3
93.8626	30.31
93.9101	51.73
93.9425	15.45
93.9727	54.41
93.9984	4.589
94.0749	9735
94.1697	63.82
94.2006	16.25
94.2347	45.18
94.2691	18.42
94.3053	40.64
94.3579	57.14
94.4066	48.04
94.4457	31.56
94.4829	38.68
94.5213	7.544
94.5574	6.582
94.6157	46.87
94.66	3.399
94.7071	4.229
95.0833	709.2
95.1561	14.48
95.2046	17.51
95.2693	5.688
95.3585	40.51
95.4015	13.73
95.4434	3.266
95.4931	6.456
95.6059	5.241
95.6567	17.37
95.7104	11.32
95.9146	6.38
95.9551	0.1519
96.0552	187.3
96.1512	0.2532
96.2943	1.215
96.3767	2.025
96.4133	15.34
96.443	0.07595
96.6274	0.1519
96.7016	2.025
96.7383	2.152
96.8316	6.177
97.1004	113.7
97.1644	6.228
97.2913	4.101
97.3827	8.101
97.4286	5.139
97.5241	2.127
97.5828	6.076
97.6365	0.1266
97.7257	0.1519
97.9542	3.139
98.1075	624.5
98.1803	2.025
98.5793	4.152
98.7775	0.1013
98.9149	0.05063
99.1146	685.6
99.3181	8.101
99.4182	6.076
99.5301	4.152
99.6601	2.025
99.7558	2.025
100.119	13.5
100.484	8.101
101.3	4.051
104.161	0.05063
105.029	53.4
108.211	16.46
108.32	4.203
108.395	7.215
108.455	2.127
108.519	0.2025
109.269	2.025
109.314	6.127
110.232	2.025
110.499	2.025
110.6	0.05063
110.674	2.025
110.934	4.051
111.114	144.3
111.184	0.05063
111.245	2.025
111.287	6.076
111.394	2.025
111.584	4.051
111.678	4.051
111.785	0.05063
112.057	4.985
112.123	425
112.397	2.025
112.444	2.025
112.556	2.076
112.674	4.051
112.816	2.025
112.911	2.025
113.131	1928
113.2	2.025
113.262	6.076
113.298	3.038
113.402	4.051
113.444	0.05063
113.513	2.025
113.618	4.051
113.744	4.051
113.839	2.025
114.031	0.4234
114.135	98.42
114.168	4.051
114.63	2.025
114.667	5.063
114.71	2.025
114.781	2.025
114.872	2.025
114.904	2.025
114.943	2.025
115.304	3.038
115.632	2.025
115.959	4.051
116.083	10.16
116.268	2.025
116.342	2.025
116.513	2.025
116.66	6.076
116.766	2.025
117.168	2.025
117.765	2.025
117.874	2.025
118.468	2.025
118.674	2.025
118.77	2.025
118.798	2.025
118.864	2.025
119.206	2.025
119.251	2.025
119.323	3.038
119.358	2.025
119.391	2.025
119.569	4.051
119.678	2.025
119.823	4.051
120.257	2.025
120.308	2.025
120.49	2.025
120.619	2.025
120.671	8.101
120.752	0.05063
120.794	9.114
120.82	2.025
120.874	3.089
120.914	2.025
120.992	18.41
121.099	7201
121.208	33.42
121.26	30.43
121.306	42.53
121.358	4.152
121.394	6.076
121.426	6.076
121.477	19.16
121.541	11.29
121.578	5.063
121.615	20.69
121.662	20.25
121.709	16.2
121.761	17.22
121.807	2.127
121.866	14.23
121.923	12.15
122.171	17.22
122.215	4.127
122.264	9.114
122.35	14.18
122.436	6.076
122.502	2.025
122.53	2.025
122.606	2.076
122.747	10.13
122.79	4.101
122.909	2.025
122.982	6.127
123.302	2.025
123.54	4.051
123.635	2.025
123.692	4.051
123.732	2.025
124.327	0.05063
124.424	5.063
124.521	2.025
124.705	2.025
124.736	2.076
124.774	2.025
125.208	2.025
125.235	2.025
125.36	4.051
125.45	2.025
125.707	2.025
125.744	2.025
125.814	2.025
126.137	306.8
126.344	2.025
126.467	2.025
126.714	2.025
126.748	2.025
127.106	0.5646
127.146	1371
127.238	2.025
127.274	8.101
127.318	2.076
127.352	2.076
127.415	0.05063
127.501	2.025
127.577	4.051
127.628	4.051
127.671	4.051
127.948	6.076
128.149	110.8
128.252	2.025
129.027	2.025
129.152	6.076
129.567	2.025
129.642	2.025
129.729	0.05063
130.218	2.025
130.248	2.025
130.303	2.025
130.851	0.05063
131.169	2.025
131.395	2.025
131.429	2.025
131.507	4.051
132.123	4.051
132.217	4.051
132.741	2.025
133.138	0.05063
133.176	0.05063
133.402	2.025
133.762	2.025
134.172	2.025
134.338	2.076
134.517	2.025
135.388	8.101
135.452	5.063
135.598	2.076
135.69	6.076
135.738	10.13
135.77	2.025
135.799	1.063
135.85	4.101
135.888	4.152
135.938	13.27
135.968	2.025
136.123	11430
136.209	1.114
136.244	48.71
136.292	23.39
136.327	12.2
136.36	43.54
136.397	5.063
136.445	22.28
136.494	31.39
136.523	2.025
136.569	37.57
136.6	2.025
136.627	17.32
136.668	17.22
136.695	2.025
136.726	24.3
136.775	18.23
136.845	36.46
136.884	5.063
136.919	42.53
136.954	2.025
136.994	5.71
137.127	995
137.216	10.13
137.267	14.33
137.316	16.2
137.357	4.051
137.407	4.051
137.468	4.101
137.503	10.13
137.607	9.165
137.657	4.101
137.684	2.025
137.74	13.09
137.774	2.025
137.833	4.051
137.969	4.051
138.189	2.025
138.234	14.18
138.342	2.025
138.495	2.025
138.719	0.05063
138.844	2.076
138.926	4.051
139.071	2.005
139.462	2.025
139.682	3.038
139.865	2.025
140.267	2.025
140.65	4.051
140.76	4.051
140.88	2.025
140.921	2.025
141.166	37.36
141.295	4.051
141.416	2.025
141.709	2.025
141.745	0.05063
142.168	105.3
142.197	2.025
142.334	2.025
142.573	2.025
142.824	2.025
143.177	6.076
143.829	2.025
143.952	2.025
143.991	2.025
144.023	0.1013
144.432	2.025
144.777	2.025
146.757	5.063
147.614	2.025
147.81	0.05063
147.87	2.025
148.328	2.025
148.846	0.05063
148.901	2.025

## Sheet: Figure 6C
	ΔnfuΔisuΔmis	ΔnfuΔisuΔmis:SynJEC3	ΔnfuΔisuΔmis:SynYLG6					Round 3
	2180000	5770000	6740000			vol (ml)
	1960000	6590000	7570000			0.1
	2960000	6390000	8530000
	1730000	5880000	7620000		1	218000	213200
	1830000	6320000	8040000		1	196000
					1	296000
correct	218000	577000	674000		1	173000
	196000	659000	757000		1	183000
	296000	639000	853000		2	577000	619000
	173000	588000	762000		2	659000
	183000	632000	804000		2	639000
					2	588000
AVER	213200	619000	770000		2	632000
					3	674000	770000
STD	49251.4	34978.6	66132.4		3	757000
					3	853000
					3	762000
					3	804000
	ΔnfuΔisuΔmis	ΔnfuΔisuΔmis:SynJEC3	ΔnfuΔisuΔmis:SynYLG6					Round 4
	3700000	6700000	9200000			vol (ml)
	3900000	6900000	9160000			0.1
	3310000	6400000	9700000
	3210000	6200000	9920000		1	370000	359000
	3830000	6610000	10300000		1	390000
					1	331000
correct	370000	670000	920000		1	321000
	390000	690000	916000		1	383000
	331000	640000	970000		2	670000	656200
	321000	620000	992000		2	690000
	383000	661000	1030000		2	640000
					2	620000
AVER	359000	656200	965600		2	661000
					3	920000	965600
STD	31168.9	27059.2	48485		3	916000
					3	970000
					3	992000
					3	1030000
	ΔnfuΔisuΔmis	ΔnfuΔisuΔmis:SynJEC3	ΔnfuΔisuΔmis:SynYLG6					Round 5
	839000	1210000	2690000			vol (ml)
	809000	1590000	2820000			0.1
	751000	1620000	2770000
	699000	1980000	3020000		1	83900	76720
	738000	1720000	2940000		1	80900
					1	75100
correct	83900	121000	269000		1	69900
	80900	159000	282000		1	73800
	75100	162000	277000		2	121000	162400
	69900	198000	302000		2	159000
	73800	172000	294000		2	162000
					2	198000
AVER	76720	162400	284800		2	172000
					3	269000	284800
STD	5627.79	27772.3	13217.4		3	282000
					3	277000
					3	302000
					3	294000

## Sheet: Figure 6E
	No DUCM	20 μM DCMU	40 μM DCMU					YPH500
	10500000	3450000	910000			vol (ml)
	10800000	2990000	1094000			0.1
	11300000	2650000	1134000
	9867000	2270000	1207000		1	1050000	1039140
	9490000	3950000	1620000		1	1080000
					1	1130000
correct	1050000	345000	91000		1	986700
	1080000	299000	109400		1	949000
	1130000	265000	113400		2	345000	306200
	986700	227000	120700		2	299000
	949000	395000	162000		2	265000
					2	227000
AVER	1039140	306200	119300		2	395000
					3	91000	119300
STD	72315.6	65978.8	26262.9		3	109400
					3	113400
					3	120700
					3	162000

[truncated: 5 more sheets: Supplementary Figure 2, Supplementary Figure 3, Supplementary Figure 4, Supplementary Figure 6, Supplementary Figure 7]
